# Supplementary material for: Synthesis and Evaluation of 5-(Heteroarylmethylene)hydantoins as Glycogen Synthase Kinase-3β Inhibitors
Source: Pharmaceuticals (Basel). 2024 Apr 29;17(5):570. doi: 10.3390/ph17050570 (PMC11123921; doi:10.3390/ph17050570)
Supplement: Supplementary file 1 [file pharmaceuticals-17-00570-s001.zip]

Archive with 1 entries (1 files):
- pharmaceuticals-2939237-supplementary.pdf
